# Supplementary material for: Measurement agreement between a newly developed sensing insole and traditional laboratory-based method for footstrike pattern detection in runners
Source: PLoS One. 2017 Jun 9;12(6):e0175724. doi: 10.1371/journal.pone.0175724 (PMC5466274; doi:10.1371/journal.pone.0175724)
Supplement: S1 Table — (XLSX) [file pone.0175724.s001.xlsx]

## Sheet: Sheet1
Surface	Strike Index	OTD
Flat	24.27	-59.82
Flat	21.92	-69.02
Flat	26.64	-67.87
Flat	27.26	-69.02
Flat	22.33	-98.93
Flat	21.47	-83.97
Flat	20.89	-102.38
Flat	16.09	-117.33
Flat	24.55	-55.22
Flat	26.83	-83.97
Flat	18.72	-71.32
Flat	20.73	-87.42
Flat	25.61	-77.07
Flat	14.56	-81.67
Flat	20.63	-95.48
Flat	25.76	-95.48
Flat	21.96	-109.28
Flat	17.59	-111.58
Flat	23.3	-89.73
Flat	21.66	-85.12
Flat	19.93	-92.03
Flat	17.45	-75.92
Flat	18.96	-80.52
Flat	16.52	-79.37
Flat	18.39	-66.72
Flat	21.54	-86.27
Flat	26.11	-74.77
Flat	24.32	-72.47
Flat	21.85	-73.62
Flat	23.88	-72.47
Flat	25.04	-82.82
Flat	22.01	-67.87
Flat	19.01	-59.82
Flat	18.71	-56.37
Flat	17.29	-73.62
Flat	30.41	-69.02
Flat	23.47	-72.47
Flat	18.36	-98.93
Flat	13.87	-104.68
Flat	19.91	-75.92
Flat	14.14	-101.23
Flat	16.3	-77.07
Flat	18.35	-83.97
Flat	19.4	-78.22
Flat	20.84	-63.27
Flat	20.58	-79.37
Flat	18.07	-82.82
Flat	20.17	-82.82
Flat	23.25	-83.97
Flat	26.12	-63.27
Flat	22.32	-59.82
Flat	17.51	-64.42
Flat	26.9	-70.17
Flat	19.13	-100.08
Flat	16.13	-108.13
Flat	16.96	-83.97
Flat	19.43	-98.93
Flat	24.06	-97.78
Flat	27.25	-98.93
Flat	15.31	-70.17
Flat	21.73	-97.78
Flat	20.4	-86.27
Flat	22.01	-85.12
Flat	19.17	-96.63
Flat	22.51	-64.42
Flat	19.98	-89.73
Flat	22.58	-80.52
Flat	17.83	-83.97
Flat	23.78	-74.77
Flat	20.77	-70.17
Flat	16.93	-66.72
Flat	40.97	-17.25
Flat	56.15	57.52
Flat	62.75	57.52
Flat	62.53	57.52
Flat	73.79	57.52
Flat	61.32	57.52
Flat	67.35	57.52
Flat	55.63	57.52
Flat	73.99	57.52
Flat	69.49	57.52
Flat	72.32	57.52
Flat	62.39	57.52
Flat	71.49	57.52
Flat	64.51	57.52
Flat	65.22	57.52
Flat	61.49	57.52
Flat	69.09	57.52
Flat	69.61	57.52
Flat	70.63	57.52
Flat	66.89	57.52
Flat	64.28	57.52
Flat	64.69	57.52
Flat	71.73	57.52
Flat	65.11	57.52
Flat	69.02	57.52
Flat	65.56	57.52
Flat	67.84	57.52
Flat	69.22	57.52
Flat	68.96	57.52
Flat	66.89	57.52
Flat	67	57.52
Flat	78.77	57.52
Flat	71.9	57.52
Flat	71.76	57.52
Flat	65.73	57.52
Flat	66.84	57.52
Flat	71.61	57.52
Flat	73.65	57.52
Flat	72.82	57.52
Flat	71.67	57.52
Flat	69.95	57.52
Flat	67.49	57.52
Flat	79.15	57.52
Flat	74.39	57.52
Flat	64.7	57.52
Flat	70.34	57.52
Flat	65.46	57.52
Flat	65.54	57.52
Flat	62.47	57.52
Flat	68.68	57.52
Flat	69.98	57.52
Flat	73.05	57.52
Flat	65.81	57.52
Flat	69	57.52
Flat	69.84	57.52
Flat	61.84	57.52
Flat	61.94	57.52
Flat	66.46	57.52
Flat	76.19	57.52
Flat	65.19	57.52
Flat	64.17	57.52
Flat	74	57.52
Flat	73.03	57.52
Flat	70.21	57.52
Flat	68.18	57.52
Flat	66.62	57.52
Flat	64.42	57.52
Flat	64.45	57.52
Flat	65.9	57.52
Flat	67.63	57.52
Flat	67.75	57.52
Flat	66.87	57.52
Flat	75.05	57.52
Flat	68.19	57.52
Flat	66.29	57.52
Flat	65.64	57.52
Flat	67.75	57.52
Flat	66.89	57.52
Flat	75.06	57.52
Flat	62.12	57.52
Flat	60.16	57.52
Flat	64.32	57.52
Flat	68.52	57.52
Flat	59.91	57.52
Flat	72.72	57.52
Flat	60.66	57.52
Flat	32.87	-51.41
Flat	27.94	-43.93
Flat	12.74	-70.1
Flat	8.15	-60.75
Flat	19.89	-61.69
Flat	7.25	-47.67
Flat	31.65	-82.25
Flat	18.13	-42.99
Flat	27.64	-56.08
Flat	12.43	-60.75
Flat	13.56	-55.14
Flat	25.59	-57.95
Flat	7.83	-85.05
Flat	1.28	-59.82
Flat	9.24	-50.47
Flat	18.08	-53.27
Flat	11.41	-59.82
Flat	6.72	-54.21
Flat	22.05	-60.75
Flat	16.16	-60.75
Flat	18.81	-70.1
Flat	4.4	-64.49
Flat	5.95	-57.95
Flat	12.28	-64.49
Flat	19.9	-47.67
Flat	22.27	-62.62
Flat	5.6	-62.62
Flat	21.03	-53.27
Flat	20.72	-60.75
Flat	19.81	-58.88
Flat	16.67	-75.71
Flat	19.91	-83.18
Flat	18	-61.69
Flat	31.91	-57.95
Flat	13.89	-55.14
Flat	36.51	-23.37
Flat	31.5	-25.24
Flat	21.85	-28.97
Flat	30.24	-17.76
Flat	36.17	-25.24
Flat	17.75	-29.91
Flat	27.32	-28.04
Flat	32.29	-23.37
Flat	24.68	-26.17
Flat	31.27	-22.43
Flat	28.67	-27.1
Flat	28.09	-25.24
Flat	35.5	-28.97
Flat	24.06	-19.63
Flat	25.97	-19.63
Flat	28.33	-26.17
Flat	30.44	-28.04
Flat	30.36	-24.3
Flat	33.19	-27.1
Flat	40.96	-28.97
Flat	29.39	-24.3
Flat	28.01	-30.84
Flat	43.18	-28.97
Flat	35.16	-19.63
Flat	37.22	-26.17
Flat	23.47	-27.1
Flat	22.15	-31.78
Flat	26.96	-27.1
Flat	27.43	-31.78
Flat	31.09	-26.17
Flat	29.36	-26.17
Flat	28.51	-26.17
Flat	68.1	46.73
Flat	69.51	9.35
Flat	72.26	46.73
Flat	56.3	1.87
Flat	51.89	-11.22
Flat	60.31	12.15
Flat	42.25	-10.28
Flat	39.82	-12.15
Flat	55.68	1.87
Flat	41.59	-0.93
Flat	63.48	0
Flat	63.57	5.61
Flat	52.52	0
Flat	31.79	-10.28
Flat	39.77	-3.74
Flat	67.18	46.73
Flat	56.03	6.54
Flat	50.72	-6.54
Flat	44.73	-8.41
Flat	51.62	-7.48
Flat	39.87	-8.41
Flat	38.12	-7.48
Flat	55.11	-8.41
Flat	43.27	-20.56
Flat	65.33	7.48
Flat	50.79	-5.61
Flat	42.74	-2.8
Flat	1.14	-41.83
Flat	3.32	-26.27
Flat	3.22	-34.05
Flat	6.55	-46.69
Flat	11.33	-34.05
Flat	0.69	-39.88
Flat	5.68	-31.13
Flat	9.82	-18.48
Flat	8.16	-29.18
Flat	0.08	-24.32
Flat	6.97	-22.37
Flat	13.43	-23.35
Flat	13.9	-29.18
Flat	6.33	-27.24
Flat	7.22	-24.32
Flat	7.2	-17.51
Flat	14.34	-21.4
Flat	7.67	-20.43
Flat	11.92	-22.37
Flat	3.26	-23.35
Flat	15.41	-19.46
Flat	5.24	-22.37
Flat	8.63	-20.43
Flat	17.23	-36.97
Flat	2.63	-33.07
Flat	3.4	-23.35
Flat	62.66	48.64
Flat	68.36	48.64
Flat	70.22	48.64
Flat	63.9	48.64
Flat	67.14	48.64
Flat	69.05	48.64
Flat	64.55	48.64
Flat	61.39	48.64
Flat	62.78	48.64
Flat	62.51	48.64
Flat	58.59	48.64
Flat	60.36	48.64
Flat	61.63	48.64
Flat	60.49	48.64
Flat	62.88	48.64
Flat	66.99	48.64
Flat	57	48.64
Flat	59.38	48.64
Flat	57.34	48.64
Flat	61.99	48.64
Flat	54.94	48.64
Flat	60.73	48.64
Flat	60.38	48.64
Flat	56.76	48.64
Flat	59.39	48.64
Flat	60.67	48.64
Flat	59.93	48.64
Flat	65.54	48.64
Flat	63.95	48.64
Flat	65.16	48.64
Flat	14.34	-15.89
Flat	12.62	-15.89
Flat	9.02	-15.89
Flat	15.3	-10.28
Flat	10.88	-12.15
Flat	11.95	-20.56
Flat	8.8	-18.69
Flat	10.64	-18.69
Flat	12.65	-15.89
Flat	22.38	-29.91
Flat	14.98	-20.56
Flat	21.37	-21.5
Flat	27.84	-22.43
Flat	19.14	-13.08
Flat	13.69	-16.82
Flat	13.91	57.95
Flat	17.15	-20.56
Flat	11.35	-20.56
Flat	14.17	-18.69
Flat	10.92	-16.82
Flat	17.05	-23.37
Flat	10.29	-18.69
Flat	20.08	-15.89
Flat	20.15	-9.35
Flat	13.4	-7.48
Flat	18.6	-23.37
Flat	17.97	-20.56
Flat	14.02	-22.43
Flat	12.33	-15.89
Flat	7.08	-30.84
Flat	10.06	-30.84
Flat	12.28	-39.25
Flat	10.32	-29.91
Flat	3.37	-34.58
Flat	49.88	18.69
Flat	53.31	21.5
Flat	53.45	14.02
Flat	34.14	8.41
Flat	47.29	8.41
Flat	49.9	10.28
Flat	51	3.74
Flat	43.1	12.15
Flat	44.35	1.87
Flat	50.16	5.61
Flat	49.05	17.76
Flat	16.83	-11.22
Flat	49.42	21.5
Flat	46.21	8.41
Flat	39.08	14.95
Flat	66.98	46.73
Flat	61.35	46.73
Flat	69.41	46.73
Flat	70.71	46.73
Flat	64.17	46.73
Flat	72.95	46.73
Flat	62.51	46.73
Flat	58.2	46.73
Flat	69.98	46.73
Flat	67.71	46.73
Flat	59.49	46.73
Flat	65.51	46.73
Flat	68.59	46.73
Flat	67.17	46.73
Flat	52.49	46.73
Flat	66.66	46.73
Flat	62.33	46.73
Flat	73.45	46.73
Flat	63.32	46.73
Flat	59.87	46.73
Flat	67.63	46.73
Flat	67.64	46.73
Flat	65.91	46.73
Flat	70.98	46.73
Flat	68.69	46.73
Flat	64.52	46.73
Flat	66.66	46.73
Flat	66.62	46.73
Flat	59.47	46.73
Flat	67.94	46.73
Flat	68.84	46.73
Flat	22.27	-23.35
Flat	13.85	-23.35
Flat	20.18	-22.37
Flat	25.46	-21.4
Flat	0.49	-25.29
Flat	30.05	-14.59
Flat	15.87	-23.35
Flat	6.19	-24.32
Flat	18.18	-20.43
Flat	27.12	-20.43
Flat	25.02	-22.37
Flat	8.04	-16.54
Flat	17.82	-19.46
Flat	19.23	-22.37
Flat	21.94	-21.4
Flat	22.71	-18.48
Flat	21.13	-23.35
Flat	24.86	-20.43
Flat	12.49	-17.51
Flat	31.27	-16.54
Flat	24.98	-20.43
Flat	20.03	-16.54
Flat	18.49	-15.56
Flat	19.83	-18.48
Flat	10.64	-14.59
Flat	15.71	-21.4
Flat	27.12	-17.51
Flat	2.96	-24.32
Flat	26.08	-22.37
Flat	19.02	-13.62
Flat	19.3	-15.56
Flat	21.99	-4.86
Flat	23.06	-15.56
Flat	19.99	-15.56
Flat	22.5	2.92
Flat	22	-6.81
Flat	29.64	-14.59
Flat	35.87	-10.7
Flat	22.19	-13.62
Flat	27.97	-10.7
Flat	13.93	-4.86
Flat	35.5	-11.67
Flat	22.7	-4.86
Flat	42.76	-11.67
Flat	21.95	-7.78
Flat	19.16	-5.84
Flat	26.19	-14.59
Flat	15.68	-14.59
Flat	19.44	-6.81
Flat	24.54	-14.59
Flat	27.7	-5.84
Flat	24.23	-6.81
Flat	29.42	-6.81
Flat	30.3	-11.67
Flat	33.98	-1.95
Flat	24.5	0.97
Flat	30.94	-9.73
Flat	73.56	48.64
Flat	75.3	48.64
Flat	75.3	48.64
Flat	78.41	48.64
Flat	73.07	48.64
Flat	67.65	48.64
Flat	70.75	48.64
Flat	79.2	48.64
Flat	74.43	48.64
Flat	74.43	48.64
Flat	72.34	48.64
Flat	74.17	48.64
Flat	75.25	48.64
Flat	75.69	48.64
Flat	69.27	48.64
Flat	69.27	48.64
Flat	75.62	48.64
Flat	71.82	48.64
Flat	67.73	48.64
Flat	75.91	48.64
Flat	75.65	48.64
Flat	75.65	48.64
Flat	80.8	48.64
Flat	78.22	48.64
Flat	75.81	48.64
Flat	75.1	48.64
Flat	70.16	48.64
Flat	75.67	48.64
Flat	68.89	48.64
Flat	68.89	48.64
Flat	79.02	48.64
Flat	79.02	48.64
Flat	67.22	48.64
Flat	75.2	48.64
Flat	75.2	48.64
Flat	66.92	48.64
Flat	68.05	48.64
Flat	13.58	-46.1
Flat	9.07	-50.29
Flat	14.43	-54.48
Flat	4.49	-66
Flat	10.08	-58.67
Flat	16.28	-57.62
Flat	5.38	-59.71
Flat	2.69	-63.9
Flat	16.81	-56.57
Flat	11.3	-60.76
Flat	11.89	-69.14
Flat	19.3	-72.29
Flat	7.4	-58.67
Flat	7.8	-64.95
Flat	3.81	-72.29
Flat	11.06	-57.62
Flat	16.85	-63.9
Flat	13.4	-50.29
Flat	11.82	-49.24
Flat	6.3	-51.33
Flat	15.12	-56.57
Flat	16.72	-59.71
Flat	17.08	-52.38
Flat	17.04	-58.67
Flat	12.05	-53.43
Flat	40.31	0
Flat	34.05	-2.1
Flat	24.66	-8.38
Flat	29.3	-6.29
Flat	24.93	-8.38
Flat	21.78	-10.48
Flat	35.19	-1.05
Flat	33.21	0
Flat	29.21	-11.52
Flat	37.69	-8.38
Flat	33.74	-12.57
Flat	35.1	-14.67
Flat	37.91	5.24
Flat	31.3	-4.19
Flat	34.23	-5.24
Flat	32.16	1.05
Flat	33.66	3.14
Flat	37.06	1.05
Flat	25.75	-9.43
Flat	32.38	-8.38
Flat	31.53	-5.24
Flat	39.27	-5.24
Flat	37.18	-5.24
Flat	43.83	-7.33
Flat	28.53	1.05
Flat	26.1	-8.38
Flat	33.58	2.1
Flat	38.63	-11.52
Flat	84.96	52.38
Flat	81.99	52.38
Flat	80.07	52.38
Flat	80.11	52.38
Flat	77.78	52.38
Flat	79.46	52.38
Flat	78.47	52.38
Flat	91.44	52.38
Flat	77.06	52.38
Flat	75.86	52.38
Flat	75.16	52.38
Flat	79.74	52.38
Flat	78.33	52.38
Flat	84.24	52.38
Flat	81.42	52.38
Flat	77.16	52.38
Flat	74.76	52.38
Flat	80.15	52.38
Flat	74.38	52.38
Flat	79.21	52.38
Flat	88.61	52.38
Flat	74.97	52.38
Flat	77.29	52.38
Flat	75.6	52.38
Flat	83.07	52.38
Flat	76.25	52.38
Flat	82.54	52.38
Flat	75.99	52.38
Flat	14.6	-50.51
Flat	12.05	-46.02
Flat	3.07	-47.14
Flat	15.18	-41.53
Flat	15.64	-41.53
Flat	26.98	-49.39
Flat	14.2	-53.88
Flat	23.57	-46.02
Flat	14.75	-41.53
Flat	15.82	-56.12
Flat	13.88	-46.02
Flat	15.87	-38.16
Flat	18.21	-57.24
Flat	16.89	-40.41
Flat	20.3	-48.27
Flat	12.72	-41.53
Flat	19.21	-43.78
Flat	11.93	-50.51
Flat	19	-47.14
Flat	17.72	-46.02
Flat	12.59	-51.63
Flat	13.79	-47.14
Flat	20.8	-60.61
Flat	11.64	-40.41
Flat	14.46	-62.86
Flat	13.88	-40.41
Flat	9.33	-62.86
Flat	6.32	-56.12
Flat	13.19	-51.63
Flat	12.24	-47.14
Flat	13.65	-47.14
Flat	7.66	-50.51
Flat	11.84	-46.02
Flat	4.02	-49.39
Flat	15.23	-40.41
Flat	14.45	-37.04
Flat	23.67	-33.67
Flat	6.79	-40.41
Flat	20.06	-30.31
Flat	12.34	-40.41
Flat	17.06	-37.04
Flat	0.44	-51.63
Flat	12.95	-48.27
Flat	16.95	-35.92
Flat	15.26	-47.14
Flat	15.8	-46.02
Flat	15	-42.65
Flat	11.45	-55
Flat	13.8	-35.92
Flat	18.37	-52.76
Flat	17.55	-50.51
Flat	14.7	-38.16
Flat	15.4	-43.78
Flat	16.66	-51.63
Flat	44.54	-3.37
Flat	13.05	-51.63
Flat	12.41	-46.02
Flat	21.03	-38.16
Flat	13.28	-40.41
Flat	36.06	-29.18
Flat	12.55	-40.41
Flat	10.69	-41.53
Flat	12.07	-50.51
Flat	64.32	56.12
Flat	20.52	-33.67
Flat	29.45	-46.02
Flat	31.07	-26.94
Flat	64.1	56.12
Flat	71.89	56.12
Flat	27.05	-30.31
Flat	37.02	-15.71
Flat	55.58	28.06
Flat	61.89	39.29
Flat	22.68	-31.43
Flat	16.93	-37.04
Flat	28.74	-34.8
Flat	36.36	-17.96
Flat	26.77	-25.82
Flat	22.38	-35.92
Flat	26.07	-29.18
Flat	15.33	-37.04
Flat	25.34	-29.18
Flat	85.42	56.12
Flat	59.93	56.12
Flat	32.41	-33.67
Flat	13.2	-35.92
Flat	25.1	-35.92
Flat	24.7	-29.18
Flat	18.27	-35.92
Flat	12.57	-48.27
Flat	14.24	-38.16
Flat	17.86	-50.51
Flat	21.36	-40.41
Flat	23.13	-34.8
Flat	16.32	-48.27
Flat	17.89	-40.41
Flat	12.25	-44.9
Flat	20.83	-33.67
Flat	16.42	-43.78
Flat	11.95	-40.86
Flat	11.15	-45.05
Flat	5.4	-42.95
Flat	7.96	-58.67
Flat	4.61	-44
Flat	4.13	-44
Flat	5.34	-45.05
Flat	11.28	-37.71
Flat	4.4	-45.05
Flat	1.38	-53.43
Flat	10.67	-48.19
Flat	7.55	-45.05
Flat	11.02	-29.33
Flat	2.75	-52.38
Flat	10.47	-52.38
Flat	9.86	-44
Flat	15.32	-48.19
Flat	11.18	-39.81
Flat	13.82	-42.95
Flat	0.05	-39.81
Flat	4.02	-35.62
Flat	5.5	-47.14
Flat	11.01	-37.71
Flat	6.69	-35.62
Flat	3.53	-37.71
Flat	3.99	-33.52
Flat	1.95	-51.33
Flat	57.96	52.38
Flat	54.21	52.38
Flat	55.12	52.38
Flat	55.12	52.38
Flat	50.52	52.38
Flat	58.22	52.38
Flat	53.48	52.38
Flat	41.2	17.81
Flat	57.87	52.38
Flat	61.06	52.38
Flat	67.52	52.38
Flat	59.45	52.38
Flat	66.91	52.38
Flat	57.87	52.38
Flat	57.87	52.38
Flat	74.34	52.38
Flat	64.24	52.38
Flat	63.21	52.38
Flat	61.76	52.38
Flat	63.26	52.38
Flat	65.92	52.38
Flat	64.48	52.38
Flat	62.65	52.38
Flat	64.7	52.38
Flat	56	52.38
Flat	57.11	52.38
Flat	61.83	52.38
Flat	65.6	52.38
Flat	61.88	52.38
Flat	60.86	52.38
Flat	59.91	52.38
Flat	56.73	52.38
Flat	67.47	52.38
Flat	68.06	52.38
Flat	63.71	52.38
Flat	64.66	52.38
Flat	64.66	52.38
Flat	63.79	52.38
Flat	59.79	52.38
Flat	66.63	52.38
Flat	8.54	-59.86
Flat	26.47	-50.29
Flat	19.19	-57.47
Flat	17.01	-46.69
Flat	6.05	-50.29
Flat	16.3	-44.3
Flat	20.51	-51.48
Flat	21.57	-44.3
Flat	13.19	-59.86
Flat	13.83	-58.67
Flat	24.01	-55.07
Flat	21.32	-59.86
Flat	14.24	-53.88
Flat	19.83	-62.26
Flat	17.8	-56.27
Flat	29.93	-51.48
Flat	13.41	-58.67
Flat	23.31	-46.69
Flat	15.32	-51.48
Flat	26.75	-45.5
Flat	7.85	-46.69
Flat	18.93	-47.89
Flat	20.36	-57.47
Flat	20.19	-46.69
Flat	8.82	-61.06
Flat	18.12	-53.88
Flat	15.07	-58.67
Flat	44.63	-51.48
Flat	15.09	-51.48
Flat	21.89	-55.07
Flat	24.66	-45.5
Flat	24.66	-55.07
Flat	13.42	-46.69
Flat	74.05	59.86
Flat	75.35	59.86
Flat	68.98	59.86
Flat	72.07	59.86
Flat	68.25	59.86
Flat	71.73	59.86
Flat	75.3	59.86
Flat	77.85	59.86
Flat	74.2	59.86
Flat	78.99	59.86
Flat	71.78	59.86
Flat	70.48	59.86
Flat	80.73	59.86
Flat	78.6	59.86
Flat	72.32	59.86
Flat	73.45	59.86
Flat	73.62	59.86
Flat	75.08	59.86
Flat	68.17	59.86
Flat	71.05	59.86
Flat	77.93	59.86
Flat	80.37	59.86
Flat	77.05	59.86
Flat	76.12	59.86
Flat	66.04	59.86
Flat	71.36	59.86
Flat	73.91	59.86
Flat	76.41	59.86
Flat	70.33	59.86
Flat	70.29	59.86
Flat	77.6	59.86
Flat	70.33	59.86
Flat	76.88	59.86
Flat	70.56	59.86
Flat	70.29	59.86
Flat	82.06	59.86
Flat	71.63	59.86
Flat	76.47	59.86
Flat	71.57	59.86
Flat	77.6	59.86
Flat	73.91	59.86
Flat	76.41	59.86
Flat	68.22	59.86
Flat	63.02	59.86
Flat	73.66	59.86
Flat	72.11	59.86
Flat	75.11	59.86
Flat	67.24	59.86
Flat	76.35	59.86
Flat	65.31	59.86
Flat	70.89	59.86
Flat	74.46	59.86
Flat	72.06	59.86
Flat	72.9	59.86
Flat	71.96	59.86
Flat	4.13	-78.22
Flat	2.32	-55.22
Flat	5.61	-75.92
Flat	9.16	-63.27
Flat	0.79	-81.67
Flat	1.38	-78.22
Flat	10.12	-50.61
Flat	1.16	-71.32
Flat	6.06	-75.92
Flat	4.15	-58.67
Flat	1.43	-64.42
Flat	4.52	-80.52
Flat	1.79	-63.27
Flat	1.28	-79.37
Flat	4.03	-65.57
Flat	8.13	-65.57
Flat	3.58	-71.32
Flat	0.86	-60.97
Flat	3.48	-74.77
Flat	2.22	-70.17
Flat	1	-71.32
Flat	4.73	-77.07
Flat	3.09	-69.02
Flat	2.51	-55.22
Flat	1.65	-69.02
Flat	6.58	-67.87
Flat	0.49	-55.22
Flat	3.3	-67.87
Flat	0.71	-66.72
Flat	0.51	-69.02
Flat	4.19	-64.42
Flat	4.38	-66.72
Flat	0.62	-63.27
Flat	7.51	-64.42
Flat	0.47	-65.57
Flat	2.11	-65.57
Flat	17.25	-48.31
Flat	16.31	-40.26
Flat	15.84	-40.26
Flat	20.92	-44.86
Flat	21.85	-40.26
Flat	21.93	-40.26
Flat	15.33	-49.46
Flat	20.91	-41.41
Flat	18.42	-40.26
Flat	14.98	-40.26
Flat	11.35	-51.76
Flat	14.02	-52.92
Flat	9.77	-62.12
Flat	27.09	-35.66
Flat	15.64	-44.86
Flat	14.67	-48.31
Flat	7.36	-41.41
Flat	10.26	-44.86
Flat	18.07	-49.46
Flat	18.51	-39.11
Flat	16.27	-50.61
Flat	15.92	-40.26
Flat	14.4	-44.86
Flat	8.9	-37.96
Flat	10.44	-49.46
Flat	9.09	-40.26
Flat	21.13	-39.11
Flat	14.34	-44.86
Flat	18.32	-41.41
Flat	21.6	-39.11
Flat	20.16	-47.16
Flat	29.33	-39.11
Flat	11.38	-48.31
Flat	22.18	-39.11
Flat	19.14	-44.86
Flat	65.48	57.52
Flat	58.88	57.52
Flat	2.46	-104.76
Flat	3.62	-100.57
Flat	1.04	-105.81
Flat	2.75	-72.29
Flat	3.09	-97.43
Flat	1.98	-77.52
Flat	2.57	-91.14
Flat	16.3	-99.52
Flat	1.76	-92.19
Flat	6.55	-77.52
Flat	2.69	-72.29
Flat	2.66	-78.57
Flat	1.34	-90.1
Flat	1.2	-91.14
Flat	2.14	-98.48
Flat	2.18	-92.19
Flat	2.34	-83.81
Flat	0.11	-82.76
Flat	1.21	-79.62
Flat	2.43	-86.95
Flat	1.18	-98.48
Flat	1.72	-93.24
Flat	17.97	-40.86
Flat	10.65	-73.33
Flat	22.91	-45.05
Flat	30.88	-31.43
Flat	26.08	-36.67
Flat	22.65	-30.38
Flat	18.78	-39.81
Flat	11.68	-72.29
Flat	10.22	-46.1
Flat	15.08	-37.71
Flat	39.65	-34.57
Flat	18.99	-58.67
Flat	27.13	-34.57
Flat	10.26	-42.95
Flat	15.12	-39.81
Flat	13.7	-37.71
Flat	18.43	-35.62
Flat	20.75	-33.52
Flat	14.1	-30.38
Flat	13.53	-33.52
Flat	16.85	-39.81
Flat	15.14	-40.86
Flat	15.86	-48.19
Flat	2.09	-39.81
Flat	13.48	-51.33
Flat	51.65	52.38
Flat	53.46	52.38
Flat	54.23	52.38
Flat	52.08	52.38
Flat	55.32	52.38
Flat	57.4	52.38
Flat	46.64	52.38
Flat	46.1	52.38
Flat	44.64	52.38
Flat	60.42	52.38
Flat	47.28	52.38
Flat	41.33	52.38
Flat	50.07	52.38
Flat	46.75	52.38
Flat	48.47	52.38
Flat	53.44	52.38
Flat	58	52.38
Flat	55.84	52.38
Flat	60.8	52.38
Flat	54.92	52.38
Flat	56.74	52.38
Flat	59.67	52.38
Flat	50.84	52.38
Flat	56.8	52.38
Flat	55.12	52.38
Flat	17.67	-60.39
Flat	24.73	-74.48
Flat	21.92	-63.41
Flat	13.4	-57.37
Flat	17.91	-61.4
Flat	21.67	-64.42
Flat	18.86	-53.35
Flat	3.36	-55.36
Flat	17.19	-47.31
Flat	23.69	-55.36
Flat	25.04	-57.37
Flat	14.84	-52.34
Flat	23.11	-47.31
Flat	19.4	-60.39
Flat	18.79	-57.37
Flat	22.36	-57.37
Flat	21.35	-67.44
Flat	16.1	-71.46
Flat	20.85	-56.37
Flat	16.65	-51.33
Flat	19.22	-54.35
Flat	20.29	-58.38
Flat	21.73	-46.3
Flat	22.56	-59.39
Flat	22.02	-44.29
Flat	19.38	-46.3
Flat	15.01	-42.27
Flat	17.78	-63.41
Flat	21.96	-57.37
Flat	15.92	-45.29
Flat	22.51	-33.22
Flat	29.41	-24.16
Flat	41.66	-13.08
Flat	38.01	-7.05
Flat	50.61	-2.01
Flat	43.34	-4.03
Flat	67.89	50.33
Flat	40.87	-10.07
Flat	45.11	-5.03
Flat	55.1	2.01
Flat	42.13	-16.1
Flat	39.18	-11.07
Flat	41.54	-6.04
Flat	37.67	-6.04
Flat	71.08	50.33
Flat	36.06	-21.14
Flat	40.82	-9.06
Flat	34.28	-21.14
Flat	36.74	-19.12
Flat	44.58	-10.07
Flat	61.43	4.03
Flat	38.45	-17.11
Flat	46.97	-2.01
Flat	51.95	-20.13
Flat	38.94	-17.11
Flat	34.58	-19.12
Flat	21.81	-30.2
Flat	42.75	-20.13
Flat	33.62	-24.16
Flat	42.48	-16.1
Flat	47.16	-12.08
Flat	43.69	-20.13
Flat	45	-26.17
Flat	22.17	-32.21
Flat	28.24	-31.2
Flat	83.78	50.33
Flat	81.31	50.33
Flat	81.04	50.33
Flat	80.45	50.33
Flat	85.65	50.33
Flat	79.35	50.33
Flat	74.43	50.33
Flat	79.42	50.33
Flat	81.86	50.33
Flat	80.55	50.33
Flat	76.44	50.33
Flat	87.35	50.33
Flat	21.47	-40.26
Flat	21.15	-39.25
Flat	13.5	-45.29
Flat	25.96	-35.23
Flat	16.69	-58.38
Flat	17.88	-66.43
Flat	15.66	-58.38
Flat	17.24	-51.33
Flat	16.77	-57.37
Flat	12.59	-51.33
Flat	14.08	-58.38
Flat	12.19	-50.33
Flat	15.66	-46.3
Flat	13.21	-48.31
Flat	19.87	-41.27
Flat	20.63	-56.37
Flat	17.12	-49.32
Flat	20.17	-47.31
Flat	20.15	-43.28
Flat	20.77	-51.33
Flat	12.48	-46.3
Flat	15.23	-39.25
Flat	15.6	-53.35
Flat	19.09	-47.31
Flat	10.01	-49.32
Flat	12.18	-43.28
Flat	22.15	-43.28
Flat	14.1	-48.31
Flat	19.32	-37.24
Flat	16.1	-36.24
Flat	21.4	-49.32
Flat	23.87	-42.27
Flat	16.93	-46.3
Flat	22.95	-37.24
Flat	11.13	-44.29
Flat	24.98	-31.2
Flat	18.83	-42.27
Flat	12.68	-31.2
Flat	17.57	-39.25
Flat	20.15	-47.31
Flat	19.78	-32.21
Flat	12.35	-38.25
Flat	15.86	-79.52
Flat	21.23	-39.25
Flat	65.83	50.33
Flat	17.88	-46.3
Flat	16.61	-50.33
Flat	12.53	-47.31
Flat	12.3	-53.35
Flat	14.98	-35.23
Flat	10.59	-66.43
Flat	2.26	-44.29
Flat	20.58	-46.3
Flat	7.21	-51.33
Flat	16.67	-40.26
Flat	16.95	-32.21
Flat	33.51	-28.18
Flat	24.82	-36.24
Flat	5.14	-35.23
Flat	0.18	-32.21
Flat	1.26	-46.3
Flat	1.51	-43.28
Flat	0.33	-34.22
Flat	0.04	-25.16
Flat	0.01	-35.23
Flat	0.29	-45.29
Flat	0.26	-40.26
Flat	0.56	-40.26
Flat	67.98	50.33
Flat	74.95	50.33
Flat	74	50.33
Flat	75.33	50.33
Flat	82.1	50.33
Flat	74.65	50.33
Flat	76.78	50.33
Flat	76.71	50.33
Flat	71.96	50.33
Flat	77.94	50.33
Flat	72.6	50.33
Flat	74.05	50.33
Flat	75.56	50.33
Flat	93.89	50.33
Flat	74.52	50.33
Flat	73.9	50.33
Flat	67.91	50.33
Flat	76.18	50.33
Flat	73.32	50.33
Flat	77.34	50.33
Flat	67.82	50.33
Flat	81.69	50.33
Flat	78.1	50.33
Flat	75.06	50.33
Flat	69.71	50.33
Flat	74.46	50.33
Flat	75.84	50.33
Flat	72.58	50.33
Flat	79.55	50.33
Flat	81.72	50.33
Flat	71.78	50.33
Flat	65.75	50.33
Flat	84.74	50.33
Flat	78.65	50.33
Flat	74.74	50.33
Flat	73.02	50.33
Flat	78.08	50.33
Flat	76.8	50.33
Flat	73.96	50.33
Flat	21.24	-42.27
Flat	33.32	-34.22
Flat	25.66	-32.21
Flat	20.7	-31.2
Flat	15.36	-40.26
Flat	18.45	-34.22
Flat	20.45	-36.24
Flat	20.17	-34.22
Flat	19.16	-26.17
Flat	23.99	-30.2
Flat	16.64	-29.19
Flat	21.75	-28.18
Flat	18.16	-30.2
Flat	12.97	-35.23
Flat	25	-29.19
Flat	22.68	-28.18
Flat	32.91	-37.24
Flat	22.99	-31.2
Flat	26.4	-32.21
Flat	13.39	-37.24
Flat	23.86	-43.28
Flat	24.44	-36.24
Flat	20.26	-40.26
Flat	22.82	-33.22
Flat	23.7	-36.24
Flat	32.12	-30.2
Flat	30.13	-26.17
Flat	25.54	-35.23
Flat	20.7	-27.18
Flat	23.55	-29.19
Flat	18.38	-33.22
Flat	23.5	-32.21
Flat	84.97	50.33
Flat	77.57	50.33
Flat	80.75	50.33
Flat	81.59	50.33
Flat	77.62	50.33
Flat	87.69	50.33
Flat	76.07	50.33
Flat	76.74	50.33
Flat	75.72	50.33
Flat	78.45	50.33
Flat	82	50.33
Flat	75.59	50.33
Flat	76	50.33
Flat	78.4	50.33
Flat	76.16	50.33
Flat	84.7	50.33
Flat	73.34	50.33
Flat	75.88	50.33
Flat	83.77	50.33
Flat	82.12	50.33
Flat	86.39	50.33
Flat	78.64	50.33
Flat	77.8	50.33
Flat	81.82	50.33
Flat	77.02	50.33
Flat	81.25	50.33
Flat	82.28	50.33
Flat	84.65	50.33
Flat	74.12	50.33
Flat	74.35	50.33
Flat	29.39	-50.29
Flat	7.88	-56.57
Flat	15.24	-52.38
Flat	12.4	-55.52
Flat	8.45	-50.29
Flat	9.57	-50.29
Flat	9.67	-45.05
Flat	6.99	-33.52
Flat	17.62	-27.24
Flat	8.92	-48.19
Flat	14.39	-48.19
Flat	11.96	-48.19
Flat	4.49	-55.52
Flat	10	-53.43
Flat	10.92	-55.52
Flat	10.39	-54.48
Flat	10.07	-49.24
Flat	10.82	-53.43
Flat	11.7	-53.43
Flat	6.32	-59.71
Flat	18.35	-59.71
Flat	5.57	-64.95
Flat	9.91	-53.43
Flat	12.77	-58.67
Flat	8.83	-56.57
Flat	18.97	-53.43
Flat	15.04	-46.1
Flat	13.52	-60.76
Flat	9.94	-56.57
Flat	7.94	-63.9
Flat	4.47	-55.52
Flat	23.66	-41.9
Flat	22.82	-50.29
Flat	17.55	-45.05
Flat	19.62	-54.48
Flat	17.86	-52.38
Flat	17.63	-53.43
Flat	18.68	-52.38
Flat	25.22	-46.1
Flat	23.71	-50.29
Flat	21.09	-48.19
Flat	20.32	-45.05
Flat	28.83	-38.76
Flat	28.61	-25.14
Flat	25.88	-30.38
Flat	25.16	-19.9
Flat	20.51	-34.57
Flat	19.92	-36.67
Flat	25.42	-27.24
Flat	26.62	-27.24
Flat	26.15	-18.86
Flat	24.41	-23.05
Flat	24.02	-24.1
Flat	20.47	-19.9
Flat	28.57	-14.67
Flat	21.7	-23.05
Flat	25.45	-20.95
Flat	27.15	-19.9
Flat	27.05	-20.95
Flat	22.76	-18.86
Flat	25.96	-17.81
Flat	20.12	-19.9
Flat	24.94	-24.1
Flat	25.49	-19.9
Flat	74	52.38
Flat	79.27	52.38
Flat	74.64	52.38
Flat	75.66	52.38
Flat	75.61	52.38
Flat	75.66	52.38
Flat	78.08	52.38
Flat	80.06	52.38
Flat	77.85	52.38
Flat	79.38	52.38
Flat	78.26	52.38
Flat	80.28	52.38
Flat	74.66	52.38
Flat	86.41	52.38
Flat	74.62	52.38
Flat	78.01	52.38
Flat	77.07	52.38
Flat	75.73	52.38
Flat	82.58	52.38
Flat	76	52.38
Flat	78.6	52.38
Flat	73.6	52.38
Flat	82.21	52.38
Flat	79.06	52.38
Flat	83.14	52.38
Flat	82.19	52.38
Flat	81	52.38
Flat	79.57	52.38
Flat	87.18	52.38
Flat	73.9	52.38
Flat	86.21	52.38
Flat	79.3	52.38
Flat	78.92	52.38
Flat	69.23	52.38
Flat	78.82	52.38
Flat	73.67	52.38
Flat	75.46	52.38
Flat	78.84	52.38
Flat	73.21	52.38
Flat	26.85	-57.75
Flat	25.7	-47.06
Flat	13.07	-43.85
Flat	22.32	-49.19
Flat	29.25	-47.06
Flat	12.35	-54.54
Flat	21.7	-51.33
Flat	23.18	-36.36
Flat	16.49	-55.61
Flat	21.64	-42.78
Flat	22.74	-50.26
Flat	25.1	-36.36
Flat	23.51	-47.06
Flat	24.69	-48.13
Flat	22.94	-44.92
Flat	26.11	-55.61
Flat	20.86	-59.89
Flat	17.67	-47.06
Flat	18.08	-56.68
Flat	23.43	-42.78
Flat	20.59	-48.13
Flat	25.58	-40.64
Flat	22.72	-49.19
Flat	27.75	-40.64
Flat	21.27	-43.85
Flat	23.13	-42.78
Flat	20.36	-43.85
Flat	21.97	-44.92
Flat	15.21	-41.71
Flat	19.74	-41.71
Flat	15.69	-31.01
Flat	24.44	-41.71
Flat	21.29	-50.26
Flat	25.27	-38.5
Flat	27.03	-40.64
Flat	21.95	-40.64
Flat	19.74	-65.24
Flat	34.03	-13.9
Flat	37.83	-18.18
Flat	46.05	-22.46
Flat	54.86	-22.46
Flat	47.41	-21.39
Flat	45.23	-1.07
Flat	41.72	-6.42
Flat	42.33	-7.49
Flat	36.74	-21.39
Flat	39.06	-8.56
Flat	34.61	-11.76
Flat	40.69	-7.49
Flat	45.23	-4.28
Flat	36.27	-11.76
Flat	43.69	-18.18
Flat	32.19	-27.81
Flat	54.28	-14.97
Flat	50.62	-17.11
Flat	40.72	-22.46
Flat	50.31	-13.9
Flat	39.01	-6.42
Flat	42.76	-5.35
Flat	52.24	-4.28
Flat	37.8	-1.07
Flat	18.09	-19.25
Flat	39.93	-19.25
Flat	38.38	-18.18
Flat	46.43	-6.42
Flat	36.79	-25.67
Flat	40.78	-7.49
Flat	42.42	-6.42
Flat	53.94	-12.83
Flat	44.36	-5.35
Flat	53.34	-4.28
Flat	43.21	-14.97
Flat	46.3	4.28
Flat	79.26	53.47
Flat	85.78	53.47
Flat	82.43	53.47
Flat	78.75	53.47
Flat	81.13	53.47
Flat	72.73	53.47
Flat	80.7	53.47
Flat	77.27	53.47
Flat	82.44	53.47
Flat	79.48	53.47
Flat	78.01	53.47
Flat	86.25	53.47
Flat	80.73	53.47
Flat	80.58	53.47
Flat	18.33	-60.73
Flat	17.26	-57.29
Flat	25.07	-55
Flat	21.08	-71.04
Flat	20.93	-64.17
Flat	12.37	-71.04
Flat	20.01	-63.02
Flat	23.28	-46.98
Flat	13.09	-57.29
Flat	16.13	-67.6
Flat	24.68	-60.73
Flat	20.75	-58.44
Flat	21.83	-51.56
Flat	12.79	-68.75
Flat	25.86	-59.58
Flat	22.12	-58.44
Flat	21.76	-64.17
Flat	13.33	-61.88
Flat	17.45	-60.73
Flat	19.17	-50.42
Flat	18.13	-58.44
Flat	25.47	-71.04
Flat	22.91	-56.15
Flat	24.15	-56.15
Flat	15.13	-63.02
Flat	22.94	-55
Flat	22.14	-51.56
Flat	19.65	-43.54
Flat	30	-49.27
Flat	19.31	-43.54
Flat	27.5	-51.56
Flat	20.3	-57.29
Flat	21.05	-38.96
Flat	32.81	-30.94
Flat	23.06	-32.08
Flat	28.01	-32.08
Flat	31.86	-30.94
Flat	30.5	-32.08
Flat	21.92	-41.25
Flat	25.01	-36.67
Flat	25.16	-33.23
Flat	27.57	-32.08
Flat	26.72	-33.23
Flat	27.14	-32.08
Flat	22.41	-30.94
Flat	30.62	-32.08
Flat	25.76	-35.52
Flat	23	-38.96
Flat	24.82	-41.25
Flat	30.88	-29.79
Flat	26.13	-35.52
Flat	27.74	-30.94
Flat	40.01	-22.92
Flat	34.09	-27.5
Flat	34.33	-26.35
Flat	35.73	-26.35
Flat	31.18	-29.79
Flat	39.65	-20.63
Flat	34.16	-26.35
Flat	32.63	-26.35
Flat	32.39	-28.65
Flat	31.59	-22.92
Flat	31.85	-25.21
Flat	31.99	-29.79
Flat	31.33	-21.77
Flat	34.63	-19.48
Flat	34.92	-18.33
Flat	81.89	57.29
Flat	79.63	57.29
Flat	77.69	57.29
Flat	66.51	24.06
Flat	75.71	57.29
Flat	75.86	57.29
Flat	74.02	57.29
Flat	84.25	57.29
Flat	63.36	28.65
Flat	78.73	57.29
Flat	71.14	57.29
Flat	79.81	57.29
Flat	79.42	57.29
Flat	78.2	57.29
Flat	79.88	57.29
Flat	79.47	57.29
Flat	70.72	57.29
Flat	74.27	57.29
Flat	74.47	57.29
Flat	74.47	57.29
Flat	79.43	57.29
Flat	61.44	57.29
Flat	80.31	57.29
Flat	81.12	57.29
Flat	79.21	57.29
Flat	24.56	-93.82
Flat	19.76	-84.12
Flat	10.08	-69.02
Flat	13.06	-85.2
Flat	16.61	-81.96
Flat	18.77	-70.1
Flat	20.11	-58.24
Flat	22.02	-74.41
Flat	14.51	-63.63
Flat	24.02	-93.82
Flat	14.98	-93.82
Flat	22.61	-70.1
Flat	21.94	-52.84
Flat	28	-64.71
Flat	14.13	-40.98
Flat	6.61	-74.41
Flat	13.27	-80.88
Flat	8.67	-56.08
Flat	8.65	-57.16
Flat	29.27	-57.16
Flat	17.15	-61.47
Flat	25.41	-62.55
Flat	1.99	-76.57
Flat	22.02	-63.63
Flat	18	-73.33
Flat	10.2	-85.2
Flat	18.63	-76.57
Flat	18.22	-65.78
Flat	20.31	-57.16
Flat	18.79	-47.45
Flat	24.05	-31.27
Flat	22.94	-29.12
Flat	23.64	-25.88
Flat	24.04	-24.8
Flat	23.12	-31.27
Flat	21.39	-22.65
Flat	22.16	-24.8
Flat	29.77	-25.88
Flat	18.83	-23.73
Flat	70.32	53.92
Flat	76.47	53.92
Flat	81.58	53.92
Flat	77.88	53.92
Flat	73.96	53.92
Flat	76.05	53.92
Flat	64.48	53.92
Flat	64.95	53.92
Flat	73.81	53.92
Flat	64.21	53.92
Flat	60.13	53.92
Flat	67.95	53.92
Flat	64.23	53.92
Flat	68.05	53.92
Flat	77.41	53.92
Flat	71.97	53.92
Flat	67.78	53.92
Flat	66.83	53.92
Flat	71.64	53.92
Flat	71.83	53.92
Flat	71.57	53.92
Flat	72.42	53.92
Flat	77.94	53.92
Flat	75.32	53.92
Flat	81.26	53.92
Flat	71.92	53.92
Flat	56.66	53.92
Flat	70.88	53.92
Flat	69.28	53.92
Flat	75.19	53.92
Flat	75.68	53.92
Flat	18.09	-68.44
Flat	14.31	-51.33
Flat	10.76	-51.33
Flat	9.27	-66.31
Flat	16.84	-42.78
Flat	22.9	-36.36
Flat	17.99	-42.78
Flat	23.3	-32.08
Flat	20.13	-43.85
Flat	19.91	-40.64
Flat	19.67	-34.22
Flat	23.47	-45.99
Flat	17.09	-54.54
Flat	18.38	-56.68
Flat	17.31	-49.19
Flat	18.99	-40.64
Flat	21.82	-31.01
Flat	27.28	-41.71
Flat	23.71	-41.71
Flat	18.87	-39.57
Flat	15.71	-43.85
Flat	21.33	-44.92
Flat	24.21	-48.13
Flat	22.84	-44.92
Flat	19.76	-48.13
Flat	19.29	-41.71
Flat	26.52	-40.64
Flat	28.02	-38.5
Flat	23.95	-40.64
Flat	26.47	-39.57
Flat	25.22	-36.36
Flat	21.41	-52.4
Flat	21.37	-42.78
Flat	26.01	-45.99
Flat	30.32	-19.25
Flat	34.94	-12.83
Flat	38.08	-16.04
Flat	40.42	-18.18
Flat	34.66	-21.39
Flat	29.9	-19.25
Flat	26.1	-32.08
Flat	34.36	-35.29
Flat	30.9	-28.88
Flat	33.94	-29.94
Flat	35.73	-18.18
Flat	38	-12.83
Flat	40.27	-14.97
Flat	31.01	-26.74
Flat	29.16	-25.67
Flat	33.78	-14.97
Flat	36.63	-20.32
Flat	34.67	-11.76
Flat	28.99	-16.04
Flat	28.1	-17.11
Flat	34.86	-24.6
Flat	34.08	-16.04
Flat	34.94	-14.97
Flat	41.15	-13.9
Flat	33.54	-16.04
Flat	35.9	-16.04
Flat	36.93	-22.46
Flat	35.19	-17.11
Flat	42.14	-6.42
Flat	37.07	-13.9
Flat	37.69	-16.04
Flat	36.59	-10.69
Flat	40.12	-14.97
Flat	39.68	-10.69
Flat	74.3	53.47
Flat	72.33	53.47
Flat	78.53	53.47
Flat	75.79	53.47
Flat	75.2	53.47
Flat	78.93	53.47
Flat	76.58	53.47
Flat	70.19	53.47
Flat	81.95	53.47
Flat	71.74	53.47
Flat	79.3	53.47
Flat	69	53.47
Flat	71.58	53.47
Flat	74.23	53.47
Flat	78.02	53.47
Flat	80.4	53.47
Flat	78.33	53.47
Flat	76.37	53.47
Flat	73.73	53.47
Flat	71.48	53.47
Flat	78.21	53.47
Flat	68.8	53.47
Flat	73.09	53.47
Flat	76.05	53.47
Flat	68.41	53.47
Flat	75.02	53.47
Flat	78.05	53.47
Flat	72.42	53.47
Flat	83.38	53.47
Flat	69.92	53.47
Flat	71.31	53.47
Flat	70.13	53.47
Flat	75.31	53.47
Flat	72.72	53.47
Flat	25.08	-63.1
Flat	19.11	-54.54
Flat	7.5	-65.24
Flat	20.68	-36.36
Flat	21	-65.24
Flat	10.42	-59.89
Flat	14.22	-32.08
Flat	24.09	-37.43
Flat	20.55	-54.54
Flat	25.22	-50.26
Flat	13.98	-39.57
Flat	22.34	-51.33
Flat	22.31	-73.79
Flat	18.03	-79.14
Flat	20.11	-73.79
Flat	17.81	-50.26
Flat	9.5	-68.44
Flat	21.41	-62.03
Flat	18.73	-66.31
Flat	18.66	-73.79
Flat	12.91	-50.26
Flat	14.46	-71.65
Flat	13.22	-51.33
Flat	19.06	-74.86
Flat	17.73	-67.38
Flat	20.29	-50.26
Flat	19.74	-64.17
Flat	20.95	-60.96
Flat	18.19	-63.1
Flat	23.39	-75.93
Flat	11.05	-41.71
Flat	22.12	-67.38
Flat	15.88	-55.61
Flat	34.84	-7.49
Flat	32.08	-13.9
Flat	25.12	-25.67
Flat	31.15	-9.63
Flat	27.33	-12.83
Flat	32.53	-16.04
Flat	37.55	-4.28
Flat	27.21	-16.04
Flat	30.08	-25.67
Flat	41.55	-8.56
Flat	28.08	-25.67
Flat	36.31	-10.69
Flat	37.87	-4.28
Flat	35.56	-22.46
Flat	28.9	-31.01
Flat	39.33	-8.56
Flat	29.86	-11.76
Flat	27.39	-14.97
Flat	31.92	-8.56
Flat	32.86	-12.83
Flat	31.11	-24.6
Flat	33.69	-6.42
Flat	35.92	-5.35
Flat	31.94	-22.46
Flat	34.54	-5.35
Flat	33.5	-21.39
Flat	32.51	-8.56
Flat	36.23	-6.42
Flat	28.25	-13.9
Flat	29.28	-9.63
Flat	36.51	-5.35
Flat	22.2	-12.83
Flat	31.56	-6.42
Flat	26.31	-9.63
Flat	76.57	53.47
Flat	70.75	53.47
Flat	76.53	53.47
Flat	75.84	53.47
Flat	76.97	53.47
Flat	74.82	53.47
Flat	78.87	53.47
Flat	76.34	53.47
Flat	73.9	53.47
Flat	80.17	53.47
Flat	78.37	53.47
Flat	77.9	53.47
Flat	76.19	53.47
Flat	67.86	53.47
Flat	68.89	53.47
Flat	64.9	53.47
Flat	73.42	53.47
Flat	67.54	53.47
Flat	71.87	53.47
Flat	75.45	53.47
Flat	64.47	53.47
Flat	82.17	53.47
Flat	71.99	53.47
Flat	73.09	53.47
Flat	72.91	53.47
Flat	75.14	53.47
Flat	73.16	53.47
Flat	70.89	53.47
Flat	70.47	53.47
Flat	69.79	53.47
Flat	74.96	53.47
Flat	70.92	53.47
Flat	70.06	53.47
Flat	15.52	-27.24
Flat	31.82	-9.43
Flat	20.07	-14.67
Flat	22.42	-11.52
Flat	18.34	-10.48
Flat	18.83	-22
Flat	42.01	-22
Flat	26.29	-15.71
Flat	16.94	-25.14
Flat	22.1	-12.57
Flat	27.75	-10.48
Flat	11.66	-3.14
Flat	13.83	-5.24
Flat	8.05	-7.33
Flat	25.3	-15.71
Flat	14.46	-8.38
Flat	18.34	-5.24
Flat	28.61	-4.19
Flat	24.9	-11.52
Flat	32.99	-13.62
Flat	18.53	-18.86
Flat	19.49	-10.48
Flat	10.57	-14.67
Flat	17	-8.38
Flat	12.7	-10.48
Flat	32	-7.33
Flat	55.6	52.38
Flat	66.49	52.38
Flat	57.47	52.38
Flat	70.95	52.38
Flat	68.4	52.38
Flat	74.83	52.38
Flat	74.97	52.38
Flat	76.6	52.38
Flat	70.07	52.38
Flat	69.26	52.38
Flat	69.22	52.38
Flat	79.13	52.38
Flat	53.09	52.38
Flat	75.4	52.38
Flat	75.12	52.38
Flat	73.86	52.38
Flat	61.36	52.38
Flat	71.55	52.38
Flat	58.47	52.38
Flat	75.65	52.38
Flat	78.49	52.38
Flat	74.3	52.38
Flat	73.89	52.38
Flat	71.98	52.38
Flat	75.38	52.38
Flat	78.49	52.38
Flat	85.27	52.38
Flat	78.42	52.38
Flat	75.23	52.38
Flat	71.14	52.38
Flat	71.8	52.38
Flat	87.91	52.38
Flat	10.47	-84.33
Flat	3.7	-81.89
Flat	4.32	-79.44
Flat	14.41	-72.11
Flat	4.82	-72.11
Flat	15.03	-77
Flat	22.41	-84.33
Flat	13.64	-90.44
Flat	19.19	-69.67
Flat	18.98	-78.22
Flat	11.7	-81.89
Flat	7.5	-73.33
Flat	9.89	-74.56
Flat	7.23	-68.44
Flat	0.14	-83.11
Flat	22.02	-70.89
Flat	12.17	-64.78
Flat	21.67	-83.11
Flat	0.42	-75.78
Flat	4.99	-79.44
Flat	11.67	-68.44
Flat	4.53	-88
Flat	14.88	-84.33
Flat	17.35	-79.44
Flat	20.87	-75.78
Flat	4.7	-72.11
Flat	20.97	-72.11
Flat	7.41	-86.78
Flat	2.42	-86.78
Flat	1.42	-79.44
Flat	15.21	-72.11
Flat	15.54	-77
Flat	17.61	-92.89
Flat	18.92	-57.44
Flat	18.08	-52.56
Flat	17.72	-52.56
Flat	15.11	-56.22
Flat	18.91	-50.11
Flat	21.29	-48.89
Flat	15.72	-50.11
Flat	15.66	-42.78
Flat	16.55	-48.89
Flat	17.26	-51.33
Flat	18.18	-55
Flat	20.92	-55
Flat	13.13	-55
Flat	19.82	-45.22
Flat	18.11	-42.78
Flat	18.79	-51.33
Flat	22.31	-50.11
Flat	15.11	-53.78
Flat	16.15	-51.33
Flat	15.15	-51.33
Flat	18.16	-55
Flat	18.91	-51.33
Flat	13.03	-56.22
Flat	17.24	-50.11
Flat	16.29	-58.67
Flat	22.56	-61.11
Flat	16.72	-51.33
Flat	20.64	-61.11
Flat	16.48	-53.78
Flat	15.83	-51.33
Flat	9.54	-58.67
Flat	15.1	-50.11
Flat	26.88	-55
Flat	16.21	-51.33
Flat	75.7	61.11
Flat	69.9	61.11
Flat	72.68	61.11
Flat	77.09	61.11
Flat	66.3	61.11
Flat	18.87	-57.44
Flat	73.61	61.11
Flat	71.84	61.11
Flat	77.19	61.11
Flat	70.61	61.11
Flat	79.43	61.11
Flat	73.64	61.11
Flat	68.35	61.11
Flat	57.52	61.11
Flat	49.81	2.44
Flat	76.39	61.11
Flat	70.09	61.11
Flat	68.23	61.11
Flat	72.44	61.11
Flat	71.57	61.11
Flat	71.13	61.11
Flat	74.49	61.11
Flat	65.13	61.11
Flat	71.62	61.11
Flat	75.51	61.11
Flat	78.13	61.11
Flat	75.75	61.11
Flat	71.94	61.11
Flat	74.99	61.11
Flat	19.87	-43.54
Flat	6.32	-50.42
Flat	14.29	-65.31
Flat	10.55	-69.9
Flat	13.85	-58.44
Flat	17.91	-66.46
Flat	17.66	-77.92
Flat	21.05	-87.08
Flat	15.66	-104.27
Flat	16.86	-73.33
Flat	12.75	-79.06
Flat	16.14	-59.58
Flat	14.57	-59.58
Flat	15.18	-68.75
Flat	17.05	-58.44
Flat	13.5	-61.88
Flat	15.73	-45.83
Flat	15.61	-58.44
Flat	17.16	-57.29
Flat	12.52	-64.17
Flat	18.03	-53.85
Flat	18.38	-61.88
Flat	24.75	-61.88
Flat	13.03	-61.88
Flat	13.68	-59.58
Flat	17.36	-57.29
Flat	17.76	-59.58
Flat	18.18	-51.56
Flat	16.31	-57.29
Flat	25.9	-59.58
Flat	15.38	-58.44
Flat	17.08	-77.92
Flat	17.18	-64.17
Flat	13.86	-55
Flat	11.97	-58.44
Flat	7.62	-63.02
Flat	21.6	-65.31
Flat	17.78	-52.71
Flat	23.31	-52.71
Flat	16.26	-48.13
Flat	15.82	-53.85
Flat	17.87	-69.9
Flat	15.74	-71.04
Flat	14.1	-67.6
Flat	21.79	-88.23
Flat	14.52	-71.04
Flat	15.84	-76.77
Flat	17.12	-64.17
Flat	16.42	-59.58
Flat	16.73	-91.67
Flat	15.49	-64.17
Flat	17.64	-76.77
Flat	14.4	-79.06
Flat	12.54	-82.5
Flat	14.16	-73.33
Flat	14.89	-84.79
Flat	11.11	-67.6
Flat	16.22	-63.02
Flat	21.36	-66.46
Flat	15.87	-68.75
Flat	15.85	-75.63
Flat	19.24	-64.17
Flat	16.35	-71.04
Flat	12.11	-76.77
Flat	16.14	-53.85
Flat	18.35	-66.46
Flat	12.56	-69.9
Flat	18	-59.58
Flat	18.92	-55
Flat	16.18	-61.88
Flat	12.8	-61.88
Flat	15.06	-67.6
Flat	14.15	-60.73
Flat	15.84	-65.31
Flat	16.18	-66.46
Flat	18.63	-67.6
Flat	69.28	57.29
Flat	66.61	57.29
Flat	67.15	57.29
Flat	70.74	57.29
Flat	67.71	57.29
Flat	67.71	57.29
Flat	71.54	57.29
Flat	71.54	57.29
[truncated: 23,656 more rows]
